# Supplementary material for: Development of In Situ Microfluidic System for Preparation of Controlled Porous Microsphere for Tissue Engineering
Source: Pharmaceutics. 2022 Oct 30;14(11):2345. doi: 10.3390/pharmaceutics14112345 (PMC9693177; doi:10.3390/pharmaceutics14112345)
Supplement: Supplementary file 1 [file pharmaceutics-14-02345-s001.zip]

Archive with 1 entries (1 files):
- pharmaceutics-1977265-supplementary.pdf
